# Supplementary material for: Chemo-enzymatic cascades to produce cycloalkenes from bio-based resources
Source: Nat Commun. 2019 Nov 7;10:5060. doi: 10.1038/s41467-019-13071-y (PMC6838201; doi:10.1038/s41467-019-13071-y)
Supplement: Supplementary file 4 — Source Data [file 41467_2019_13071_MOESM4_ESM.xlsx]

## Sheet: Fig 3
Figure 3a							Figure 3b							Figure 3c
Conc. 2a (uM)							Conc. 2b (uM)							Conc. 2c (uM)
	From 3a	OleT	UndA	UndB				From 3b	OleT	UndA	UndB				From 3c	OleT	UndA	UndB
	test 1	0.0832549	265.012	2089.08				test 1	4.26712	937.52	2820.48				test 1	0.981586	755.62	871.216
	test 2	0.317666	246.043	2756.18				test 2	4.26712	1522.3	2500.84				test 2	1.91129	466.467	660.381
	test 3	2	278	1987				test 3	4	603	2434				test 3	2.84378	547.808	524.063
	From 4a	OleT	UndA	UndB	UndB*			From 4b	OleT	UndA	UndB	UndB*			From 4c	OleT	UndA	UndB	UndB*
	test 1	4.97599	1.72724	992.678	1911.44			test 1	3.13229	110.993	1105.03	1982.68			test 1	1.53328	107.015	747.714	628.13
	test 2	2.41225	0.964523	777.535	1319.76			test 2	3.13229	82.9493	1353.78	2172.9			test 2	0.48655	70.0119	576.772	988.013
	test 3	1.16623	2.53176	641.266	1455			test 3	2.02299	23.1568	1461.7	1672			test 3	0.621628	32.6005	569.851	780
Figure 3d												Figure 3e						Figure 3f
Conv. 1b												Conv. 1a	Ru3					Conv. 1c	Ru3
		Ru1			Ru2			Ru3					0.02			0.05			0.02			0.05
		KP buffer	+ nC12H26	+ TPGS	KP buffer	+ nC12H26	+ TPGS	KP buffer	+ nC12H26	+ TPGS			KP buffer	+ nC12H26	+ TPGS	+ nC12H26			KP buffer	+ nC12H26	+ TPGS	+ nC12H26
	test 1	0.0131711	0.500934	0.157214	0.246442	0.435787	0.142361	0.154257	0.911641	0.360338		test 1	0.050672	0.731525	0.136733	0.83781		test 1	0.0322856	0.548325	0.0387488	0.701088
	test 2	0.0141243	0.380372	0.184962	0.230096	0.501503	0.130809	0.123244	0.911429	0.44625		test 2	0.0448157	0.877685	0.144646	0.867036		test 2	0.0172555	0.600339	0.0384981	0.729509
	test 3	0.0143863	0.400194	0.151821	0.213052	0.350125	0.17161	0.147614	0.903104	0.384965		test 3	0.049631	0.814898	0.14152	0.910972		test 3	0.0308084	0.579156	0.0391208	0.743366

## Sheet: Fig 4
Figure 4a								Figure 4b						Figure 4c
Conv. 1b and 2b		Concurrent				Sequential		Conv. 1a and 2a		Concurrent		Sequential		Conv. 1c and 2c		Concurrent		Sequential
	Conv. 2b	UndB	UndB-Ru3	UndB-Ru3-TPGS	UndB-Ru3-KP-Dod	UndB-Ru3-KP-Dod			Conv. 2a	UndB-KP-Dod	UndB-Ru3-KP-Dod	UndB-Ru3-KP-Dod			Conv. 2c	UndB-KP-Dod	UndB-Ru3-KP-Dod	UndB-Ru3-KP-Dod
	test 1	0.804513	0.532664	0.945825	0.058622	0.0359465			test 1	0.824011	0.12983	0.00589104			test 1	0.989662	0.111021	0.127692
	test 2	0.806446	0.570934	0.800548	0.0572394	0.0255254			test 2	0.790561	0.00220198	0.00469231			test 2	0.940382	0.09357	0.149313
	test 3	0.85012	0.657327	0.864833	0.041922	0.0307359			test 3	0.753764	0.00135637	0.00667715			test 3	1.07977	0.0952116	0.134318
	Conv. 1b								Conv. 1a						Conv. 1c
	test 1	0	0.225518	0.0388741	0.80773	0.829504			test 1	0.0001304	0.850344	0.826446			test 1	0	0.691186	0.775587
	test 2	0	0.257156	0.0309737	0.750028	0.831916			test 2	0.000485964	0.836414	0.80906			test 2	0	0.824572	0.730707
	test 3	0	0.279495	0.0437495	0.856347	0.83071			test 3	0.00552587	0.795911	0.850877			test 3	0.00213084	0.808159	0.709183

## Sheet: Fig 5
Figure 5a						Figure 5b
Conv. to 5						Conv. to 5 and 1c		Concurrent		Sequential
	Conv. 5	OleT	UndA	UndB			Conv. 5	UndB-KP-Dod	UndB-Ru3-KP-Dod	UndB-Ru3-KP-Dod
	test 1	0.0707904	0.0136568	0.307472			test 1	0.452153	0.0875338	0.110382
	test 2	0.0427317	0.022799	0.334931			test 2	0.41982	0.0742975	0.118934
	test 3	0.0334922	0.0190944	0.333364			test 3	0.497094	0.103558	0.131103
							Conv. 1c
							test 1	0.00204929	0.446704	0.333491
							test 2	0.00501492	0.42914	0.281302
							test 3	0.00386056	0.451953	0.304925

## Sheet: Fig 6
Figure 6b							Figure 6c
	Relative 4b conc. compared to the best of each plate						4b Conc. (uM)	P1-A3	P1-A4	P1-C11	P1-E3	P2-A3	P2-E4	P2-E11	P2-F12	P3-A2	P3-D2	P3-E9	P3-H12	P4-A3	P4-B4	P4-E7	P4-H4	P5-C9	P5-D1	P5-F4	P5-F7	P6-F1	P6-F2	P6-F11	P6=G4
Plate 1	0.0222629						test 1	839.477	1166.16	806.134	941.821	352.635	718.251	508.851	514.998	420.79	565.51	595.609	610.57	579.541	391.037	623.894	544.384	525.582	550.513	423.44	526.808	519.082	518.111	516.075	472.144
	0.0215521						test 2	908.199	1043.94	773.682	849.205	343.432	718.757	481.66	473.382	428.261	566.296	563.012	611.998	622.114	392.663	633.516	540.46	540.739	572.708	436.757	540.848	508.458	551.004	527.723	493.73
	0.948291						test 3	841.185	926.591	745.965	923.927	335.857	710.755	507.587	503.714	426.86	570.89	592.583	640.931	648.436	400.245	634.818	554.864	562.633	569.98	409.315	524.306	518.989	553.149	540.424	518.889
	0.885961
	0.127636
	0.0108056
	0.0187352
	0.0155527
	0.0179423
	0.130892
	0.012076
	0.0135006
	0.661647
	0.736931
	0.0140579
	0.0144683
	0.0104679
	0.0099434
	0.0144628
	0.01544
	0.0119128
	0.0157986
	0.626294
	0.0145306
	0.014937
	0.0124716
	0.00982766
	0.0147692
	0.014576
	0.0125788
	0.0171909
	0.0142068
	0.603251
	0.0182453
	0.800552
	0.019346
	0.0112394
	0.0142069
	0.0100399
	0.0111358
	0.00862784
	0.0127751
	0.171511
	0.0120879
	0.0152563
	0.742233
	0.0165058
	0.103675
	0.0118793
	0.0115187
	1.00014
	0.017362
	0.0116618
	0.0108996
	0.0115683
	0.0103128
	0.0132721
	0.0173624
	0.0111939
	0.709921
	0.0158881
	0.016599
	0.00850002
	0.0151442
	0.0145098
	0.127043
	0.00996586
	0.0105106
	0.122904
	0.00982725
	0.0163767
	0.0146218
	0.0108541
	0.00806936
	0.00849309
	0.0108421
	0.0104529
	0.559532
	0.00859897
	0.00909308
	0.00886627
	0.00901003
	0.00690161
	0.010681
	0.0119388
	0.010189
	0.00677686
	0.0085735
	0.00955105
	0.0104777
	0.0107694
	0.0099071
	0.0131545
	0.0111652
	0.0121225
	0.0116278
Plate 2	0.0177204
	0.0269248
	0.885051
	0.0197959
	0.0221481
	0.73826
	0.0253793
	0.0203167
	0.0205043
	0.0184363
	0.013323
	0.0195884
	0.0177182
	0.0190099
	0.0109112
	0.0128004
	0.0176808
	0.0160138
	0.0121518
	0.0110028
	0.0117691
	0.0123515
	0.0137993
	0.0123157
	0.013267
	0.0131651
	0.0111924
	0.0140135
	0.0188031
	0.0105356
	0.009447
	0.0221498
	0.0224772
	0.85376
	0.020073
	0.0204732
	0.182049
	0.0185226
	0.0162672
	0.174781
	0.0182031
	0.0162139
	0.0180862
	0.016223
	0.0101143
	0.0111762
	0.0178006
	0.0193486
	0.0107169
	0.0182409
	0.0156827
	0.854795
	0.0221805
	0.0216093
	0.0096339
	0.0119208
	0.0369648
	0.0199519
	0.861115
	0.0238996
	0.605222
	0.57052
	0.0124037
	0.0217916
	0.0230491
	0.0205829
	0.0136814
	0.0180177
	0.0199815
	0.0136746
	0.0166501
	1.00036
	0.0117556
	0.0131533
	0.0139332
	0.0138447
	0.0164562
	0.0190912
	0.0149289
	0.11219
	0.0132879
	0.657325
	0.0199502
	0.0123522
	0.0101618
	0.801953
	0.0112497
	0.353471
	0.0187897
	0.0521378
	0.01891
	0.0128762
	0.012644
	0.769621
	0.0133107
	0.0214758
Plate 3	0.0126705
	1.00005
	0.0131345
	0.00927014
	0.00965979
	0.0100595
	0.476052
	0.108207
	0.85286
	0.0133813
	0.00976281
	0.00610939
	0.0108872
	0.00988403
	0.00633661
	0.0092005
	0.00813653
	0.00816587
	0.144101
	0.00945768
	0.00615021
	0.854117
	0.0120445
	0.00844532
	0.00969417
	0.00662626
	0.00970016
	0.00971333
	0.669261
	0.774507
	0.0135828
	0.00721338
	0.0485669
	0.0398084
	0.010595
	0.00683159
	0.626809
	0.904695
	0.00949549
	0.0105334
	0.00799165
	0.00976381
	0.00870507
	0.142984
	0.78395
	0.0117346
	0.00608321
	0.01044
	0.442673
	0.00842489
	0.172179
	0.00857341
	0.859812
	0.011134
	0.00985252
	0.292564
	0.973193
	0.807271
	0.730446
	0.0407032
	0.0099529
	0.00999418
	0.0125249
	0.643455
	0.00926786
	0.0100187
	0.00844494
	0.452085
	0.653722
	0.00987545
	0.0102796
	0.118158
	0.00767994
	0.509925
	0.00990545
	0.145422
	0.856133
	0.0135937
	0.484028
	0.0133322
	0.0109592
	0.00976064
	0.766062
	0.0108527
	0.0095158
	0.0111206
	0.00915364
	0.895882
	0.0126518
	0.0195573
	0.125508
	0.0090704
	0.00986949
	0.00830898
	0.00801907
	0.926053
Plate 4	0.827012
	0.0123626
	0.96671
	0.653813
	0.112739
	0.0083051
	0.0101903
	0.00975171
	0.325801
	0.01045
	0.173489
	0.00978175
	0.809157
	0.66239
	0.0108588
	0.965387
	0.0143947
	0.00997404
	0.00968975
	0.868747
	0.757303
	0.0113337
	0.00954628
	0.00941234
	0.122919
	0.0115628
	0.00964196
	0.00973355
	0.0091454
	0.00908305
	0.0204113
	0.193468
	0.132353
	0.0108763
	0.00991413
	0.931369
	0.010156
	0.0108148
	0.891034
	0.0112419
	0.0113831
	0.00976568
	0.0102588
	0.00950348
	0.0085319
	0.00833102
	0.00991004
	0.0106963
	0.0100378
	0.937712
	0.360283
	0.131911
	0.851653
	0.333281
	1.00407
	0.727346
	0.0121845
	0.766304
	0.0130165
	0.0457941
	0.0111796
	0.0285771
	0.0102251
	0.0101459
	0.010194
	0.866845
	0.0126288
	0.857394
	0.0129028
	0.0093151
	0.199116
	0.831465
	0.630631
	0.867913
	0.0120184
	0.851405
	0.013647
	0.010047
	0.0207943
	0.192337
	0.761695
	0.0148892
	0.709532
	0.00838472
	0.271911
	0.0120731
	0.0106607
	0.962031
	0.455707
	0.0109319
	0.00847127
	0.00896588
	0.202658
	0.00996915
	0.0107851
	0.797381
Plate 5	0.0067434
	0.00963708
	0.00841065
	0.00620178
	0.00865821
	0.0967204
	0.00956754
	0.00827985
	0.601251
	0.010399
	0.00842845
	0.00740356
	0.00865547
	0.00790179
	0.00958904
	0.00909806
	0.00697644
	0.0169548
	0.00796188
	0.00939503
	0.00879286
	0.00932639
	0.00855686
	0.00687426
	0.00680452
	0.0101743
	0.645796
	0.0114463
	0.0214115
	0.755033
	0.0132215
	0.0117117
	1.00441
	0.0108524
	0.646841
	0.0119567
	0.767099
	0.0140492
	0.755813
	0.00915697
	0.00885394
	0.648845
	0.0101908
	0.237493
	0.01091
	0.160484
	0.00889502
	0.00917386
	0.606286
	0.0108808
	0.0109226
	0.0101857
	0.00975321
	0.430873
	0.00975066
	0.0113052
	0.0754751
	0.0499749
	0.0105524
	0.0101653
	0.00884067
	0.007603
	0.00917371
	0.796788
	0.0109288
	0.0175486
	0.768027
	0.012454
	0.00953804
	0.682586
	0.307857
	0.0107083
	0.00904548
	0.00992584
	0.00964833
	0.00964661
	0.0106559
	0.58226
	0.012251
	0.0111175
	0.00932387
	0.00929482
	0.0094464
	0.0099147
	0.0100638
	0.00944683
	0.00860669
	0.0128366
	0.0086046
	0.0187189
	0.00865355
	0.00989909
	0.00942671
	0.00878058
	0.00878218
	0.0113554
Plate 6	0.012202
	0.790339
	0.0122127
	0.0105508
	0.00903896
	0.817773
	0.00916577
	0.00790413
	0.900998
	0.103229
	0.227152
	0.00861796
	0.0678572
	0.00829579
	0.0079791
	0.202179
	0.781161
	0.0103801
	0.00923447
	0.0083759
	0.00941531
	0.169687
	0.00976074
	0.794968
	0.00775015
	0.00840955
	0.892303
	0.00996407
	0.0081173
	0.00779458
	0.00884885
	0.00881838
	0.00935086
	0.846839
	0.0101546
	0.0109079
	0.00939496
	0.00779581
	0.824079
	0.0100883
	0.00916605
	0.0092543
	0.00867951
	0.00851656
	0.0494062
	0.00820061
	0.00966744
	0.00829924
	0.00872254
	0.00993431
	0.00993708
	0.0103288
	0.0104014
	0.873857
	0.012095
	0.0805982
	0.00961776
	0.0109292
	0.0106911
	0.00891998
	0.957061
	1.00022
	0.731741
	0.335806
	0.0106401
	0.0122712
	0.01002
	0.00978758
	0.0103074
	0.00963343
	0.931678
	0.0123622
	0.913085
	0.230446
	0.0100785
	0.916267
	0.809748
	0.0113341
	0.0088788
	0.0101718
	0.0110336
	0.199754
	0.0114006
	0.00953051
	0.010118
	0.0110057
	0.0101443
	0.175899
	0.0105497
	0.0101454
	0.00982307
	0.0103972
	0.274636
	0.0112284
	0.0101546
	0.89141

## Sheet: Fig 7
Figure 7a
Conv. to 2a and 1a		Concurrent	Sequential		Conv. to 2b and 1b		Concurrent	Sequential
	Conv. 2a	C9-UndB-Ru3-KP-Dod	C9-UndB-Ru3-KP-Dod			Conv. 2b	C9-UndB-Ru3-KP-Dod	C9-UndB-Ru3-KP-Dod
	test 1	0.0303341	0.110466			test 1	0.126317	0.00469078
	test 2	0.0362923	0.052855			test 2	0.119884	0.00699259
	test 3	0.0323474	0.0565524			test 3	0.106948	0.00404909
	Conv. 1a					Conv. 1b
	test 1	0.12821	0.583367			test 1	0.0629854	0.217049
	test 2	0.146807	0.687509			test 2	0.0593069	0.213866
	test 3	0.15676	0.676175			test 3	0.0626455	0.214532

## Sheet: Fig 8
Figure 8a								Figure 8b					Figure 8c
Conc. 5 and 1c (uM)		Concurrent	Sequential 1	Sequential 2	Sequential 3			Conc. 2a and 1a (uM)		Sequential			Conc. 2b and 1b (uM)		Sequential
	Conc. 5 (uM)	TLL-UndB-Ru3-KP-Dod	TLL-UndB-Ru3-KP-Dod	TLL-UndB-Ru3-KP-Dod	TLL-UndB-Ru3-KP-Dod				Conc. 2a (uM)	TLL-C9-UndB-Ru3-KP-Dod				Conc. 2b (uM)	TLL-C9-UndB-Ru3-KP-Dod
	test 1	205.519	165.728	156.843	188.059				test 1	113.532				test 1	68.4078
	test 2	192.026	182.49	122.199	191.218				test 2	112.881				test 2	72.6548
	test 3	186.957	257.015	148.915	355.656				test 3	12.1252				test 3	81.0372
	Conc. 1c (uM)								Conc. 1a (uM)					Conc. 1b (uM)
	test 1	699.491	580.564	726.227	317.643				test 1	724.255				test 1	725.698
	test 2	674.096	606.112	603.648	334.008				test 2	834.281				test 2	718.699
	test 3	623.752	642.416	642.611	324.017				test 3	733.694				test 3	685.654

## Sheet: Supple Fig 2
Supplementary Fig 2
Full SDS-PAGE gel of whole-cell protein extracts of E. coli expressing different decarboxylases.
Lane 1: E. coli (OleT-CamAB); Lane 2: E. coli (UndA); Lane 3: E. coli (UndB); Lane 4: protein molecular weight standard.

## Sheet: Supple Fig 3
Supplementary Fig 3a
Relatively productivity of 3b
			EtOH	THF	DMSO	DCM	MTBE	EtOAc	TOL	IsoOctane	Dodecane	Hexadecane
	Aqu:Org = 10:1	test 1	0.0011997	0.0116213	0.0917325	0.0103652	0.0120123	0.000753268	0.00167833	0.00391919	0.587801	0.403434
		test 2	0.00256058	0.00473328	0.0885972	0.00594452	0.00178253	0.00119178	0.00115857	0.0035651	0.55192	0.455731
	Aqu:Org = 4:1	test 1	0.000663246	0.00970543	0.00682819	0.0105503	0.00384349	0.00483847	0.0019549	0.00294924	0.472991	0.200853
		test 2	0.000770093	0.00203565	0.00829685	0.0079245	0.00488783	0.000834335	0.00196651	0.0025596	0.451104	0.181568
Supplementary Fig 3b
Relatively productivity of 3b
			SDS	Tween20	TritonX100	TPGS750
	Surf. 1% (w/v)	test 1	0.0234293	0.168849	0.128518	0.435346
		test 2	0.0211246	0.164622	0.117133	0.681202
	Surf. 2% (w/v)	test 1	0.0198711	0.195881	0.121095	0.49987
		test 2	0.0197097	0.171401	0.107741	0.587873

## Sheet: Supple Fig 4
Supplementary Fig 4a
Conv. 2b								Conv. 2a						Conv. 2c
		Conc. 3b	1 mM	2 mM	5 mM	10 mM				Conc. 3a	2 mM	1 mM				Conc. 3c	1 mM	0.5 mM
	KP buffer	test 1	0.779848	0.769825	0.566873	0.0743872			KP buffer	test 1	0.734483	0.817546			KP buffer	test 1	0.851062	0.859326
		test 2	0.778792	0.858365	0.466889	0.0692635				test 2	0.851067	0.842999				test 2	0.85725	0.959486
	+nC12H26	test 1	1.05561	0.940249	0.53274	0.0688191			+nC12H26	test 1	0.788966	0.780424			+nC12H26	test 1	1.02639	1.06048
		test 2	0.962466	0.981001	0.589806	0.0810489				test 2	0.895007	0.840305				test 2	0.917209	1.01508
	+TPGS	test 1	0.924962	0.836883	0.583433	0.0624426			+TPGS	test 1	0.861888	0.736019			+TPGS	test 1	0.902912	0.870312
		test 2	0.915198	0.921672	0.508811	0.0614205				test 2	0.803624	0.750135				test 2	0.87815	0.898066

## Sheet: Supple Fig 6
Supplementary Fig 6
Conv. 1b and 2b		Sequential
	Conv. 2b	UndB	UndB-Ru3	UndB-Ru3-TPGS	UndB-Ru3-KP-Dod
	test 1	0.794683	0.458023	0.604314	0.0359465
	test 2	0.640283	0.359933	0.660537	0.0255254
	Conv. 1b
	test 1	0	0.305855	0.0621358	0.829504
	test 2	0	0.214565	0.0492317	0.831916

[truncated: 12 more sheets: Supple Fig 7, Supple Fig 8, Supple Fig 9, Supple Fig 10, Supple Fig 11, Supple Fig 12, Supple Fig 13, Supple Fig 14, Supple Fig 15, Supple Fig 16, Supple Fig 20, Supple Fig 21]
